# Supplementary material for: Leucine‐Restricted Diet Attenuates Small Intestinal Tumorigenesis in ApcMin /+ Mice
Source: Food Sci Nutr. 2026 Jul 9;14(7):e72100. doi: 10.1002/fsn3.72100 (PMC13349113; doi:10.1002/fsn3.72100)
Supplement: Supplementary file 3 — Table S2: Gene sets enriched in phenotype 90% Leu‐R tumors. [file FSN3-14-e72100-s002.xlsx]

## Sheet: Hallmark_GSEA
Supplementary Table 2.
Gene sets enriched in phenotype 90% Leu-R tumor （Hallmark gene sets）
Rank	Gene set	Size	ES	NES	NOM p-value	FDR q-value	FWER p-value	Rank at max	Leading edge	列1	列2	列3	列4	列5	列6	列7	列8	列9	列10	列11	列12	列13	列14	列15	列16	列17	列18	列19	列20	列21	列22	列23	列24	列25	列26	列27	列28	列29	列30	列31	列32	列33	列34	列35	列36	列37	列38	列39	列40
1	HALLMARK_E2F_TARGETS	193	0.75	1.94	0	0	0	8801	tags=87%, list=21%, signal=109%
2	HALLMARK_MYC_TARGETS_V1	188	0.74	1.92	0	0	0	7557	tags=80%, list=18%, signal=97%
3	HALLMARK_G2M_CHECKPOINT	184	0.73	1.87	0	0	0	7583	tags=72%, list=18%, signal=88%
4	HALLMARK_MYC_TARGETS_V2	57	0.79	1.86	0	0	0	6290	tags=86%, list=15%, signal=101%
5	HALLMARK_UNFOLDED_PROTEIN_RESPONSE	105	0.63	1.56	0	0.002	0.014	9404	tags=56%, list=23%, signal=72%
6	HALLMARK_WNT_BETA_CATENIN_SIGNALING	42	0.67	1.52	0.005	0.004	0.031	9673	tags=64%, list=23%, signal=84%
7	HALLMARK_DNA_REPAIR	144	0.61	1.53	0	0.007	0.015	9632	tags=67%, list=23%, signal=87%
8	HALLMARK_MITOTIC_SPINDLE	198	0.58	1.48	0	0.008	0.074	10569	tags=63%, list=25%, signal=84%
9	HALLMARK_MTORC1_SIGNALING	191	0.55	1.42	0.001	0.019	0.191	9401	tags=53%, list=23%, signal=69%
10	HALLMARK_TGF_BETA_SIGNALING	53	0.57	1.34	0.037	0.061	0.539	11894	tags=66%, list=29%, signal=92%
11	HALLMARK_NOTCH_SIGNALING	31	0.61	1.32	0.078	0.07	0.603	5031	tags=42%, list=12%, signal=48%
12	HALLMARK_CHOLESTEROL_HOMEOSTASIS	70	0.54	1.31	0.055	0.072	0.652	8819	tags=54%, list=21%, signal=69%
13	HALLMARK_ANGIOGENESIS	36	0.55	1.22	0.165	0.237	0.979	9612	tags=61%, list=23%, signal=79%
14	HALLMARK_ESTROGEN_RESPONSE_EARLY	191	0.45	1.16	0.104	0.432	0.998	6825	tags=37%, list=16%, signal=44%
15	HALLMARK_EPITHELIAL_MESENCHYMAL_TRANSITION	192	0.44	1.13	0.154	0.527	0.999	9711	tags=49%, list=23%, signal=64%
16	HALLMARK_P53_PATHWAY	194	0.43	1.12	0.195	0.548	1	9969	tags=46%, list=24%, signal=61%
17	HALLMARK_COAGULATION	133	0.44	1.1	0.262	0.598	1	11256	tags=55%, list=27%, signal=75%
18	HALLMARK_GLYCOLYSIS	197	0.43	1.1	0.233	0.584	1	8643	tags=37%, list=21%, signal=47%
19	HALLMARK_APICAL_SURFACE	43	0.47	1.08	0.376	0.63	1	10049	tags=49%, list=24%, signal=64%
20	HALLMARK_IL2_STAT5_SIGNALING	195	0.42	1.06	0.306	0.683	1	9161	tags=43%, list=22%, signal=54%
21	HALLMARK_IL6_JAK_STAT3_SIGNALING	85	0.43	1.05	0.371	0.688	1	9952	tags=41%, list=24%, signal=54%
22	HALLMARK_ALLOGRAFT_REJECTION	186	0.41	1.05	0.349	0.674	1	8055	tags=32%, list=19%, signal=40%
23	HALLMARK_APOPTOSIS	161	0.41	1.04	0.373	0.68	1	8606	tags=39%, list=21%, signal=48%
24	HALLMARK_ESTROGEN_RESPONSE_LATE	187	0.4	1.01	0.465	0.774	1	10191	tags=44%, list=25%, signal=59%
25	HALLMARK_UV_RESPONSE_UP	152	0.4	1.01	0.466	0.748	1	10076	tags=46%, list=24%, signal=61%
26	HALLMARK_APICAL_JUNCTION	195	0.38	0.98	0.578	0.854	1	10002	tags=43%, list=24%, signal=56%
27	HALLMARK_PI3K_AKT_MTOR_SIGNALING	104	0.38	0.96	0.574	0.895	1	12778	tags=47%, list=31%, signal=68%
28	HALLMARK_HEDGEHOG_SIGNALING	36	0.42	0.93	0.597	0.948	1	10300	tags=47%, list=25%, signal=63%
29	HALLMARK_TNFA_SIGNALING_VIA_NFKB	194	0.36	0.93	0.699	0.927	1	11508	tags=46%, list=28%, signal=63%
30	HALLMARK_SPERMATOGENESIS	132	0.36	0.91	0.722	0.948	1	8763	tags=29%, list=21%, signal=36%
31	HALLMARK_MYOGENESIS	197	0.35	0.91	0.753	0.927	1	9174	tags=39%, list=22%, signal=49%
32	HALLMARK_XENOBIOTIC_METABOLISM	190	0.35	0.9	0.758	0.921	1	10319	tags=44%, list=25%, signal=58%
33	HALLMARK_UV_RESPONSE_DN	140	0.36	0.9	0.741	0.901	1	10953	tags=48%, list=26%, signal=65%
34	HALLMARK_KRAS_SIGNALING_UP	194	0.34	0.88	0.817	0.914	1	9367	tags=37%, list=23%, signal=47%
35	HALLMARK_INFLAMMATORY_RESPONSE	196	0.34	0.87	0.838	0.907	1	10894	tags=42%, list=26%, signal=57%
36	HALLMARK_ANDROGEN_RESPONSE	93	0.35	0.87	0.771	0.888	1	10002	tags=42%, list=24%, signal=55%
37	HALLMARK_COMPLEMENT	185	0.29	0.75	0.979	1	1	10857	tags=42%, list=26%, signal=56%
38	HALLMARK_REACTIVE_OXYGEN_SPECIES_PATHWAY	47	0.32	0.73	0.906	1	1	12421	tags=49%, list=30%, signal=70%
39	HALLMARK_PROTEIN_SECRETION	93	0.27	0.68	0.989	1	1	10922	tags=34%, list=26%, signal=47%
40	HALLMARK_HEME_METABOLISM	183	0.27	0.68	0.996	0.986	1	12436	tags=46%, list=30%, signal=65%
Gene sets enriched in phenotype 90% Leu-R tumor （KEGG database）
Rank	Gene set	Size	ES	NES	NOM p-value	FDR q-value	FWER p-value	Rank at max	Leading edge	列1	列2	列3	列4	列5	列6	列7	列8	列9	列10	列11	列12	列13	列14	列15	列16	列17	列18	列19	列20	列21	列22	列23	列24	列25	列26	列27	列28	列29	列30	列31	列32	列33	列34	列35	列36	列37	列38	列39	列40
1	RIBOSOME BIOGENESIS IN EUKARYOTES	108	0.73	1.83	0	0	0	6420	tags=53%, list=15%, signal=62%
2	RIBOSOME	173	0.71	1.81	0	0	0	9466	tags=65%, list=23%, signal=84%
3	FANCONI ANEMIA PATHWAY	49	0.76	1.79	0	0	0	9250	tags=92%, list=22%, signal=118%
4	SPLICEOSOME	132	0.7	1.78	0	0	0	10325	tags=78%, list=25%, signal=103%
5	NUCLEOTIDE EXCISION REPAIR	57	0.74	1.85	0	0	0.003	10441	tags=91%, list=25%, signal=122%
6	NUCLEOCYTOPLASMIC TRANSPORT	110	0.7	1.73	0	0.001	0.004	9420	tags=72%, list=23%, signal=93%
7	DNA REPLICATION	35	0.78	1.73	0	0	0.004	7994	tags=91%, list=19%, signal=113%
8	CELL CYCLE	152	0.67	1.72	0	0	0.005	8722	tags=64%, list=21%, signal=80%
9	BASE EXCISION REPAIR	46	0.73	1.84	0	0.001	0.008	8327	tags=80%, list=20%, signal=100%
10	RNA POLYMERASE	29	0.77	1.68	0	0.001	0.012	8053	tags=90%, list=19%, signal=111%
11	MISMATCH REPAIR	22	0.76	1.84	0.001	0.001	0.168	6851	tags=82%, list=16%, signal=98%
12	HOMOLOGOUS RECOMBINATION	37	0.73	1.77	0.001	0.004	0.059	4759	tags=65%, list=11%, signal=73%
13	MRNA SURVEILLANCE PATHWAY	99	0.63	1.57	0	0.01	0.146	10634	tags=66%, list=26%, signal=88%
14	PROTEASOME	46	0.68	1.56	0	0.012	0.191	9341	tags=76%, list=22%, signal=98%
15	RNA DEGRADATION	73	0.63	1.54	0	0.019	0.299	10915	tags=66%, list=26%, signal=89%
16	ONE CARBON POOL BY FOLATE	19	0.73	1.5	0.022	0.041	0.566	5655	tags=68%, list=14%, signal=79%
17	MANNOSE TYPE O-GLYCAN BIOSYNTHESIS	19	0.73	1.48	0.01	0.048	0.649	9942	tags=68%, list=24%, signal=90%
18	BASAL TRANSCRIPTION FACTORS	43	0.64	1.48	0.011	0.05	0.69	11002	tags=72%, list=26%, signal=98%
19	CORONAVIRUS DISEASE - COVID-19	243	0.57	1.47	0	0.054	0.73	7960	tags=46%, list=19%, signal=56%
20	PYRIMIDINE METABOLISM	54	0.62	1.46	0.004	0.059	0.783	7311	tags=57%, list=18%, signal=70%
21	NUCLEOTIDE METABOLISM	81	0.59	1.45	0.003	0.063	0.81	7311	tags=49%, list=18%, signal=60%
22	TERPENOID BACKBONE BIOSYNTHESIS	23	0.67	1.41	0.034	0.113	0.957	12069	tags=74%, list=29%, signal=104%
23	UBIQUITIN MEDIATED PROTEOLYSIS	142	0.56	1.41	0.001	0.11	0.959	11699	tags=64%, list=28%, signal=89%
24	GLYCOSAMINOGLYCAN BIOSYNTHESIS - CHONDROITIN SULFATE / DERMATAN SULFATE	21	0.67	1.39	0.044	0.144	0.981	9077	tags=71%, list=22%, signal=91%
25	HEPATOCELLULAR CARCINOMA	172	0.54	1.38	0.001	0.152	0.989	10941	tags=58%, list=26%, signal=79%
26	OTHER TYPES OF O-GLYCAN BIOSYNTHESIS	42	0.6	1.37	0.035	0.172	0.996	8052	tags=50%, list=19%, signal=62%
27	CHRONIC MYELOID LEUKEMIA	76	0.56	1.36	0.027	0.191	0.998	9490	tags=55%, list=23%, signal=71%
28	PROGESTERONE-MEDIATED OOCYTE MATURATION	92	0.54	1.35	0.017	0.202	0.999	10559	tags=58%, list=25%, signal=77%
29	BASAL CELL CARCINOMA	63	0.56	1.34	0.04	0.221	0.999	10556	tags=60%, list=25%, signal=81%
30	ECM-RECEPTOR INTERACTION	89	0.54	1.34	0.023	0.223	0.999	11506	tags=62%, list=28%, signal=85%
31	ANTIFOLATE RESISTANCE	29	0.6	1.32	0.074	0.26	1	5240	tags=45%, list=13%, signal=51%
32	P53 SIGNALING PATHWAY	71	0.54	1.32	0.046	0.256	1	6106	tags=44%, list=15%, signal=51%
33	WNT SIGNALING PATHWAY	166	0.52	1.32	0.006	0.256	1	10639	tags=49%, list=26%, signal=66%
34	RENAL CELL CARCINOMA	65	0.54	1.29	0.06	0.354	1	10881	tags=52%, list=26%, signal=71%
35	FLUID SHEAR STRESS AND ATHEROSCLEROSIS	144	0.51	1.29	0.02	0.346	1	9952	tags=49%, list=24%, signal=65%
36	HIPPO SIGNALING PATHWAY	153	0.5	1.29	0.02	0.343	1	10556	tags=55%, list=25%, signal=73%
37	DRUG METABOLISM - OTHER ENZYMES	89	0.52	1.28	0.056	0.368	1	6640	tags=38%, list=16%, signal=45%
38	HUMAN T-CELL LEUKEMIA VIRUS 1 INFECTION	247	0.5	1.28	0.005	0.37	1	10881	tags=47%, list=26%, signal=64%
39	CELLULAR SENESCENCE	181	0.49	1.28	0.016	0.363	1	11040	tags=50%, list=27%, signal=68%
40	VIRAL CARCINOGENESIS	194	0.5	1.27	0.018	0.369	1	11040	tags=46%, list=27%, signal=62%
41	SMALL CELL LUNG CANCER	93	0.51	1.27	0.059	0.385	1	12233	tags=62%, list=29%, signal=88%
42	MELANOMA	72	0.52	1.26	0.081	0.398	1	10941	tags=53%, list=26%, signal=71%
43	PROSTATE CANCER	98	0.5	1.25	0.066	0.414	1	9928	tags=47%, list=24%, signal=62%
44	BREAST CANCER	147	0.5	1.25	0.037	0.406	1	10556	tags=48%, list=25%, signal=65%
45	COLORECTAL CANCER	88	0.5	1.25	0.071	0.421	1	10451	tags=50%, list=25%, signal=67%
46	TGF-BETA SIGNALING PATHWAY	103	0.5	1.24	0.077	0.43	1	10448	tags=50%, list=25%, signal=66%
47	OOCYTE MEIOSIS	118	0.5	1.24	0.056	0.43	1	10639	tags=52%, list=26%, signal=69%
48	LYSOSOME	134	0.49	1.23	0.054	0.465	1	9735	tags=41%, list=23%, signal=53%
49	PLATINUM DRUG RESISTANCE	78	0.5	1.23	0.113	0.475	1	8917	tags=45%, list=21%, signal=57%
50	AMOEBIASIS	106	0.49	1.22	0.084	0.48	1	9033	tags=36%, list=22%, signal=46%
51	HUMAN PAPILLOMAVIRUS INFECTION	357	0.47	1.22	0.011	0.486	1	11040	tags=46%, list=27%, signal=62%
52	NOTCH SIGNALING PATHWAY	62	0.51	1.22	0.143	0.479	1	10039	tags=56%, list=24%, signal=74%
53	HEPATITIS B	162	0.48	1.22	0.059	0.487	1	9846	tags=41%, list=24%, signal=54%
54	HEDGEHOG SIGNALING PATHWAY	53	0.51	1.22	0.138	0.479	1	11543	tags=53%, list=28%, signal=73%
55	PURINE METABOLISM	128	0.48	1.22	0.079	0.472	1	8615	tags=43%, list=21%, signal=54%
56	BIOSYNTHESIS OF COFACTORS	151	0.48	1.21	0.065	0.477	1	10315	tags=49%, list=25%, signal=65%
57	SPINOCEREBELLAR ATAXIA	139	0.48	1.2	0.096	0.51	1	9372	tags=49%, list=23%, signal=63%
58	CYSTEINE AND METHIONINE METABOLISM	53	0.51	1.2	0.157	0.507	1	7585	tags=40%, list=18%, signal=48%
59	PANCREATIC CANCER	76	0.49	1.2	0.122	0.526	1	9444	tags=49%, list=23%, signal=63%
60	GASTRIC CANCER	150	0.47	1.19	0.103	0.564	1	10556	tags=49%, list=25%, signal=66%
61	HIPPO SIGNALING PATHWAY - MULTIPLE SPECIES	26	0.55	1.18	0.202	0.562	1	8627	tags=54%, list=21%, signal=68%
62	SIGNALING PATHWAYS REGULATING PLURIPOTENCY OF STEM CELLS	140	0.46	1.18	0.11	0.554	1	10556	tags=45%, list=25%, signal=60%
63	GLYCOSYLPHOSPHATIDYLINOSITOL (GPI)-ANCHOR BIOSYNTHESIS	26	0.56	1.18	0.224	0.577	1	7429	tags=50%, list=18%, signal=61%
64	HERPES SIMPLEX VIRUS 1 INFECTION	433	0.45	1.17	0.038	0.604	1	10265	tags=39%, list=25%, signal=52%
65	MTOR SIGNALING PATHWAY	155	0.46	1.17	0.11	0.615	1	10860	tags=47%, list=26%, signal=64%
66	GLYCOSAMINOGLYCAN BIOSYNTHESIS - HEPARAN SULFATE / HEPARIN	24	0.56	1.17	0.234	0.615	1	8821	tags=54%, list=21%, signal=69%
67	NON-SMALL CELL LUNG CANCER	72	0.48	1.16	0.163	0.622	1	9371	tags=43%, list=23%, signal=55%
68	BLADDER CANCER	41	0.51	1.16	0.22	0.634	1	10832	tags=49%, list=26%, signal=66%
69	OSTEOCLAST DIFFERENTIATION	121	0.46	1.15	0.162	0.669	1	10688	tags=45%, list=26%, signal=60%
70	PROTEIN EXPORT	29	0.53	1.14	0.276	0.688	1	12636	tags=66%, list=30%, signal=94%
71	ENDOCRINE RESISTANCE	93	0.46	1.14	0.211	0.713	1	8917	tags=44%, list=21%, signal=56%
72	ALPHA-LINOLENIC ACID METABOLISM	24	0.54	1.14	0.271	0.718	1	7524	tags=50%, list=18%, signal=61%
73	EPSTEIN-BARR VIRUS INFECTION	226	0.44	1.12	0.155	0.772	1	10288	tags=38%, list=25%, signal=50%
74	AGE-RAGE SIGNALING PATHWAY IN DIABETIC COMPLICATIONS	101	0.45	1.12	0.243	0.763	1	10884	tags=50%, list=26%, signal=67%
75	THYROID CANCER	37	0.5	1.12	0.284	0.762	1	9975	tags=51%, list=24%, signal=67%
76	ENDOMETRIAL CANCER	58	0.47	1.12	0.292	0.772	1	10832	tags=50%, list=26%, signal=68%
77	RHEUMATOID ARTHRITIS	86	0.45	1.11	0.262	0.802	1	11177	tags=40%, list=27%, signal=54%
78	METABOLISM OF XENOBIOTICS BY CYTOCHROME P450	70	0.46	1.11	0.279	0.794	1	11233	tags=43%, list=27%, signal=59%
79	PANCREATIC SECRETION	113	0.44	1.11	0.238	0.795	1	7319	tags=45%, list=18%, signal=55%
80	PORPHYRIN METABOLISM	42	0.48	1.11	0.313	0.798	1	10315	tags=48%, list=25%, signal=63%
81	PI3K-AKT SIGNALING PATHWAY	358	0.43	1.11	0.132	0.795	1	9928	tags=43%, list=24%, signal=56%
82	MAPK SIGNALING PATHWAY	299	0.42	1.1	0.168	0.803	1	10932	tags=43%, list=26%, signal=58%
83	STEROID BIOSYNTHESIS	20	0.55	1.1	0.334	0.802	1	12417	tags=70%, list=30%, signal=100%
84	BIOSYNTHESIS OF AMINO ACIDS	78	0.45	1.1	0.294	0.801	1	8347	tags=40%, list=20%, signal=50%
85	PROTEOGLYCANS IN CANCER	204	0.42	1.1	0.237	0.801	1	10556	tags=44%, list=25%, signal=59%
86	VIRAL LIFE CYCLE - HIV-1	61	0.46	1.1	0.306	0.801	1	10548	tags=54%, list=25%, signal=72%
87	FATTY ACID BIOSYNTHESIS	16	0.56	1.09	0.357	0.8	1	6260	tags=44%, list=15%, signal=51%
88	AXON GUIDANCE	180	0.43	1.09	0.259	0.827	1	9415	tags=39%, list=23%, signal=51%
89	GLYCOSAMINOGLYCAN DEGRADATION	21	0.52	1.09	0.349	0.825	1	8873	tags=48%, list=21%, signal=61%
90	HIF-1 SIGNALING PATHWAY	110	0.44	1.09	0.279	0.819	1	10881	tags=45%, list=26%, signal=60%
91	FOCAL ADHESION	201	0.42	1.09	0.268	0.815	1	10897	tags=49%, list=26%, signal=66%
92	PROTEIN PROCESSING IN ENDOPLASMIC RETICULUM	168	0.42	1.08	0.309	0.845	1	9430	tags=38%, list=23%, signal=48%
93	ETHER LIPID METABOLISM	45	0.47	1.07	0.379	0.857	1	7956	tags=42%, list=19%, signal=52%
94	VEGF SIGNALING PATHWAY	58	0.45	1.07	0.342	0.851	1	10832	tags=43%, list=26%, signal=58%
95	ACUTE MYELOID LEUKEMIA	70	0.44	1.07	0.349	0.867	1	9365	tags=41%, list=23%, signal=53%
96	IL-17 SIGNALING PATHWAY	93	0.43	1.07	0.354	0.871	1	11177	tags=44%, list=27%, signal=60%
97	VASOPRESSIN-REGULATED WATER REABSORPTION	44	0.46	1.06	0.402	0.905	1	12699	tags=52%, list=31%, signal=75%
98	NF-KAPPA B SIGNALING PATHWAY	103	0.42	1.05	0.372	0.917	1	11120	tags=47%, list=27%, signal=63%
99	FATTY ACID METABOLISM	59	0.44	1.05	0.369	0.935	1	6589	tags=41%, list=16%, signal=48%
100	ERBB SIGNALING PATHWAY	83	0.43	1.04	0.404	0.95	1	9490	tags=42%, list=23%, signal=55%
101	SPHINGOLIPID SIGNALING PATHWAY	125	0.41	1.04	0.401	0.948	1	9928	tags=42%, list=24%, signal=54%
102	RELAXIN SIGNALING PATHWAY	128	0.41	1.04	0.403	0.94	1	10388	tags=44%, list=25%, signal=58%
103	GLIOMA	74	0.43	1.04	0.424	0.945	1	9490	tags=45%, list=23%, signal=58%
104	N-GLYCAN BIOSYNTHESIS	53	0.44	1.04	0.408	0.936	1	10203	tags=43%, list=25%, signal=57%
105	GLUTATHIONE METABOLISM	69	0.43	1.04	0.418	0.934	1	9764	tags=51%, list=23%, signal=66%
106	HUNTINGTON DISEASE	272	0.4	1.03	0.396	0.96	1	10882	tags=45%, list=26%, signal=60%
107	CYTOSOLIC DNA-SENSING PATHWAY	71	0.42	1.03	0.429	0.959	1	9367	tags=38%, list=23%, signal=49%
108	CHAGAS DISEASE	103	0.41	1.03	0.426	0.963	1	9903	tags=40%, list=24%, signal=52%
109	MELANOGENESIS	100	0.41	1.03	0.425	0.956	1	10832	tags=43%, list=26%, signal=58%
110	EGFR TYROSINE KINASE INHIBITOR RESISTANCE	79	0.42	1.03	0.448	0.952	1	10857	tags=47%, list=26%, signal=63%
111	AMYOTROPHIC LATERAL SCLEROSIS	334	0.39	1.02	0.431	0.992	1	10192	tags=41%, list=25%, signal=54%
112	ESTROGEN SIGNALING PATHWAY	134	0.4	1.02	0.459	0.984	1	10279	tags=40%, list=25%, signal=53%
113	MICRORNAS IN CANCER	303	0.39	1.02	0.446	0.978	1	9373	tags=31%, list=23%, signal=40%
114	CENTRAL CARBON METABOLISM IN CANCER	69	0.42	1.01	0.464	0.978	1	11138	tags=46%, list=27%, signal=63%
115	LONGEVITY REGULATING PATHWAY	90	0.41	1.01	0.473	0.98	1	9753	tags=46%, list=23%, signal=59%
116	MEASLES	145	0.39	1	0.502	1	1	9410	tags=34%, list=23%, signal=44%
117	LEISHMANIASIS	69	0.42	1	0.489	1	1	9846	tags=35%, list=24%, signal=45%
118	MITOPHAGY - ANIMAL	67	0.41	1	0.489	1	1	10852	tags=45%, list=26%, signal=60%
119	THIAMINE METABOLISM	15	0.51	0.99	0.481	1	1	10014	tags=60%, list=24%, signal=79%
120	CUSHING SYNDROME	160	0.39	0.99	0.523	1	1	10556	tags=41%, list=25%, signal=55%
121	AMINOACYL-TRNA BIOSYNTHESIS	63	0.41	0.99	0.513	1	1	10314	tags=57%, list=25%, signal=76%
122	FATTY ACID ELONGATION	29	0.45	0.99	0.484	1	1	8554	tags=45%, list=21%, signal=56%
123	RAP1 SIGNALING PATHWAY	213	0.38	0.98	0.564	1	1	9975	tags=38%, list=24%, signal=50%
124	MOTOR PROTEINS	185	0.38	0.98	0.557	1	1	11057	tags=46%, list=27%, signal=63%
125	RAS SIGNALING PATHWAY	231	0.38	0.98	0.575	1	1	8489	tags=34%, list=20%, signal=42%
126	ASTHMA	24	0.46	0.97	0.533	1	1	11351	tags=33%, list=27%, signal=46%
127	ALZHEIMER DISEASE	354	0.37	0.96	0.645	1	1	10556	tags=39%, list=25%, signal=52%
128	AMPK SIGNALING PATHWAY	127	0.38	0.96	0.598	1	1	9968	tags=47%, list=24%, signal=62%
129	BIOSYNTHESIS OF UNSATURATED FATTY ACIDS	34	0.43	0.96	0.579	1	1	6588	tags=41%, list=16%, signal=49%
130	APOPTOSIS	135	0.38	0.96	0.612	1	1	10832	tags=43%, list=26%, signal=58%
131	ALANINE, ASPARTATE AND GLUTAMATE METABOLISM	38	0.43	0.96	0.573	1	1	5425	tags=34%, list=13%, signal=39%
132	NEUTROPHIL EXTRACELLULAR TRAP FORMATION	114	0.38	0.95	0.616	1	1	12230	tags=41%, list=29%, signal=58%
133	COLLECTING DUCT ACID SECRETION	27	0.44	0.94	0.566	1	1	10593	tags=37%, list=25%, signal=50%
134	CYTOKINE-CYTOKINE RECEPTOR INTERACTION	285	0.36	0.94	0.702	1	1	10857	tags=37%, list=26%, signal=50%
135	TNF SIGNALING PATHWAY	115	0.38	0.94	0.644	1	1	12548	tags=53%, list=30%, signal=76%
136	INFLAMMATORY BOWEL DISEASE	60	0.39	0.94	0.619	1	1	9365	tags=33%, list=23%, signal=43%
137	TH1 AND TH2 CELL DIFFERENTIATION	87	0.38	0.94	0.625	1	1	9787	tags=32%, list=24%, signal=42%
138	SALMONELLA INFECTION	250	0.36	0.94	0.708	1	1	12031	tags=46%, list=29%, signal=65%
139	SPHINGOLIPID METABOLISM	53	0.4	0.94	0.612	1	1	6550	tags=30%, list=16%, signal=36%
140	TIGHT JUNCTION	162	0.37	0.93	0.677	1	1	8837	tags=34%, list=21%, signal=43%
141	STARCH AND SUCROSE METABOLISM	34	0.42	0.93	0.598	1	1	7311	tags=41%, list=18%, signal=50%
142	TOLL-LIKE RECEPTOR SIGNALING PATHWAY	100	0.37	0.93	0.654	1	1	9846	tags=35%, list=24%, signal=46%
143	GALACTOSE METABOLISM	31	0.43	0.93	0.607	1	1	6551	tags=39%, list=16%, signal=46%
144	HUMAN IMMUNODEFICIENCY VIRUS 1 INFECTION	230	0.36	0.93	0.715	1	1	10932	tags=36%, list=26%, signal=48%
145	PLATELET ACTIVATION	122	0.37	0.93	0.668	1	1	10053	tags=41%, list=24%, signal=54%
146	PD-L1 EXPRESSION AND PD-1 CHECKPOINT PATHWAY IN CANCER	88	0.37	0.93	0.633	1	1	10932	tags=40%, list=26%, signal=54%
147	CHEMICAL CARCINOGENESIS - RECEPTOR ACTIVATION	223	0.36	0.92	0.716	1	1	10856	tags=39%, list=26%, signal=53%
148	PARKINSON DISEASE	234	0.36	0.92	0.744	1	1	9491	tags=36%, list=23%, signal=47%
149	YERSINIA INFECTION	135	0.36	0.92	0.683	1	1	12684	tags=47%, list=31%, signal=68%
150	REGULATION OF ACTIN CYTOSKELETON	228	0.36	0.92	0.742	1	1	11935	tags=43%, list=29%, signal=61%
151	FOLATE BIOSYNTHESIS	25	0.44	0.92	0.62	1	1	10888	tags=68%, list=26%, signal=92%
152	AMINO SUGAR AND NUCLEOTIDE SUGAR METABOLISM	49	0.39	0.92	0.63	1	1	6896	tags=31%, list=17%, signal=37%
153	CHEMICAL CARCINOGENESIS - DNA ADDUCTS	80	0.37	0.91	0.676	1	1	10856	tags=34%, list=26%, signal=46%
154	NEUROTROPHIN SIGNALING PATHWAY	120	0.36	0.91	0.706	1	1	11101	tags=41%, list=27%, signal=56%
155	PATHWAYS OF NEURODEGENERATION - MULTIPLE DISEASES	438	0.35	0.91	0.836	1	1	10882	tags=40%, list=26%, signal=54%
156	FERROPTOSIS	39	0.4	0.91	0.662	1	1	11954	tags=49%, list=29%, signal=68%
157	FOXO SIGNALING PATHWAY	131	0.36	0.9	0.727	1	1	9969	tags=38%, list=24%, signal=50%
158	ALCOHOLIC LIVER DISEASE	141	0.36	0.9	0.74	1	1	11233	tags=38%, list=27%, signal=52%
159	TOXOPLASMOSIS	109	0.36	0.9	0.709	1	1	10612	tags=38%, list=26%, signal=50%
160	BIOSYNTHESIS OF NUCLEOTIDE SUGARS	36	0.4	0.9	0.662	1	1	6896	tags=31%, list=17%, signal=37%
161	LYSINE DEGRADATION	59	0.38	0.9	0.692	1	1	8859	tags=37%, list=21%, signal=47%
162	COMPLEMENT AND COAGULATION CASCADES	94	0.36	0.89	0.721	1	1	11256	tags=41%, list=27%, signal=57%
163	LONGEVITY REGULATING PATHWAY - MULTIPLE SPECIES	62	0.37	0.89	0.71	1	1	8917	tags=40%, list=21%, signal=51%
164	GLYCOSPHINGOLIPID BIOSYNTHESIS - LACTO AND NEOLACTO SERIES	26	0.42	0.89	0.675	1	1	10821	tags=50%, list=26%, signal=68%
165	ADHERENS JUNCTION	91	0.36	0.89	0.72	1	1	10127	tags=36%, list=24%, signal=48%
166	TH17 CELL DIFFERENTIATION	103	0.36	0.89	0.754	1	1	5130	tags=21%, list=12%, signal=24%
167	HEPATITIS C	163	0.35	0.88	0.798	1	1	12301	tags=42%, list=30%, signal=60%
168	T CELL RECEPTOR SIGNALING PATHWAY	102	0.35	0.88	0.768	1	1	10832	tags=37%, list=26%, signal=50%
169	AUTOPHAGY - ANIMAL	141	0.34	0.88	0.777	1	1	11954	tags=47%, list=29%, signal=65%
170	PARATHYROID HORMONE SYNTHESIS, SECRETION AND ACTION	107	0.35	0.87	0.773	1	1	10401	tags=36%, list=25%, signal=48%
171	TRANSCRIPTIONAL MISREGULATION IN CANCER	194	0.34	0.87	0.85	1	1	9161	tags=35%, list=22%, signal=44%
172	HYPERTROPHIC CARDIOMYOPATHY	91	0.35	0.86	0.774	1	1	10857	tags=43%, list=26%, signal=58%
173	MUCIN TYPE O-GLYCAN BIOSYNTHESIS	31	0.39	0.86	0.718	1	1	10963	tags=42%, list=26%, signal=57%
174	C-TYPE LECTIN RECEPTOR SIGNALING PATHWAY	112	0.34	0.86	0.811	1	1	10857	tags=39%, list=26%, signal=53%
175	ARRHYTHMOGENIC RIGHT VENTRICULAR CARDIOMYOPATHY	77	0.35	0.86	0.779	1	1	9858	tags=36%, list=24%, signal=48%
176	RENIN-ANGIOTENSIN SYSTEM	37	0.38	0.85	0.731	1	1	8228	tags=32%, list=20%, signal=40%
177	INFLUENZA A	170	0.33	0.85	0.858	1	1	12761	tags=44%, list=31%, signal=63%
178	THYROID HORMONE SIGNALING PATHWAY	120	0.34	0.85	0.814	1	1	10415	tags=41%, list=25%, signal=54%
179	DILATED CARDIOMYOPATHY	94	0.34	0.85	0.812	1	1	9858	tags=39%, list=24%, signal=51%
180	OTHER GLYCAN DEGRADATION	18	0.42	0.85	0.713	1	1	8666	tags=39%, list=21%, signal=49%
181	VIRAL PROTEIN INTERACTION WITH CYTOKINE AND CYTOKINE RECEPTOR	93	0.34	0.85	0.827	1	1	10857	tags=39%, list=26%, signal=52%
182	GAP JUNCTION	84	0.34	0.84	0.81	1	1	10373	tags=39%, list=25%, signal=52%
183	PHAGOSOME	179	0.33	0.84	0.884	1	1	10548	tags=32%, list=25%, signal=42%
184	KAPOSI SARCOMA-ASSOCIATED HERPESVIRUS INFECTION	221	0.32	0.84	0.907	1	1	10941	tags=33%, list=26%, signal=45%
185	TUBERCULOSIS	179	0.33	0.84	0.879	1	1	9407	tags=28%, list=23%, signal=36%
186	GLYCOLYSIS / GLUCONEOGENESIS	66	0.35	0.84	0.802	1	1	7012	tags=26%, list=17%, signal=31%
187	JAK-STAT SIGNALING PATHWAY	170	0.33	0.84	0.887	1	1	9495	tags=29%, list=23%, signal=38%
188	HUMAN CYTOMEGALOVIRUS INFECTION	251	0.32	0.83	0.914	1	1	10941	tags=34%, list=26%, signal=46%
189	GLYCINE, SERINE AND THREONINE METABOLISM	40	0.36	0.82	0.793	1	1	10271	tags=50%, list=25%, signal=66%
190	PRIMARY IMMUNODEFICIENCY	36	0.37	0.82	0.794	1	1	10228	tags=31%, list=25%, signal=40%
191	PROTEIN DIGESTION AND ABSORPTION	107	0.33	0.82	0.859	1	1	8163	tags=46%, list=20%, signal=57%
192	VARIOUS TYPES OF N-GLYCAN BIOSYNTHESIS	43	0.36	0.82	0.808	1	1	10061	tags=42%, list=24%, signal=55%
193	PENTOSE PHOSPHATE PATHWAY	33	0.38	0.82	0.787	1	1	7992	tags=30%, list=19%, signal=37%
194	SNARE INTERACTIONS IN VESICULAR TRANSPORT	33	0.37	0.81	0.802	1	1	7938	tags=27%, list=19%, signal=34%
195	MATURITY ONSET DIABETES OF THE YOUNG	27	0.37	0.79	0.82	1	1	8341	tags=37%, list=20%, signal=46%
196	CARBON METABOLISM	119	0.31	0.79	0.905	1	1	9079	tags=33%, list=22%, signal=42%
197	ARGININE BIOSYNTHESIS	20	0.38	0.77	0.812	1	1	5193	tags=35%, list=12%, signal=40%
198	LIPID AND ATHEROSCLEROSIS	215	0.3	0.77	0.96	1	1	10932	tags=33%, list=26%, signal=45%
199	DRUG METABOLISM - CYTOCHROME P450	68	0.32	0.77	0.885	1	1	11233	tags=38%, list=27%, signal=52%
200	PRION DISEASE	240	0.3	0.77	0.964	1	1	9829	tags=32%, list=24%, signal=41%
201	OVARIAN STEROIDOGENESIS	61	0.33	0.77	0.884	1	1	9175	tags=33%, list=22%, signal=42%
202	VALINE, LEUCINE AND ISOLEUCINE DEGRADATION	55	0.33	0.77	0.88	1	1	9736	tags=40%, list=23%, signal=52%
203	AUTOPHAGY - OTHER	32	0.35	0.77	0.864	1	1	9110	tags=38%, list=22%, signal=48%
204	B CELL RECEPTOR SIGNALING PATHWAY	78	0.31	0.76	0.912	1	1	12765	tags=46%, list=31%, signal=66%
205	FC EPSILON RI SIGNALING PATHWAY	66	0.32	0.75	0.909	1	1	10313	tags=33%, list=25%, signal=44%
206	ASCORBATE AND ALDARATE METABOLISM	30	0.34	0.75	0.87	1	1	7836	tags=23%, list=19%, signal=29%
207	ARACHIDONIC ACID METABOLISM	81	0.3	0.75	0.945	1	1	9746	tags=32%, list=23%, signal=42%
208	GROWTH HORMONE SYNTHESIS, SECRETION AND ACTION	117	0.3	0.74	0.949	1	1	9903	tags=36%, list=24%, signal=47%
209	CHEMOKINE SIGNALING PATHWAY	187	0.29	0.74	0.976	1	1	10279	tags=35%, list=25%, signal=46%
210	THYROID HORMONE SYNTHESIS	74	0.31	0.74	0.928	1	1	9903	tags=35%, list=24%, signal=46%
211	PHOSPHOLIPASE D SIGNALING PATHWAY	149	0.29	0.74	0.968	1	1	10066	tags=36%, list=24%, signal=47%
212	INSULIN SIGNALING PATHWAY	138	0.29	0.73	0.969	1	1	10457	tags=38%, list=25%, signal=51%
213	ALCOHOLISM	109	0.29	0.73	0.946	1	1	10845	tags=40%, list=26%, signal=54%
214	GABAERGIC SYNAPSE	88	0.3	0.73	0.968	1	1	9745	tags=39%, list=23%, signal=50%
215	CARBOHYDRATE DIGESTION AND ABSORPTION	48	0.31	0.73	0.916	1	1	7967	tags=35%, list=19%, signal=44%
216	ENDOCYTOSIS	261	0.28	0.73	0.995	1	1	12627	tags=39%, list=30%, signal=56%
217	SYSTEMIC LUPUS ERYTHEMATOSUS	53	0.31	0.72	0.921	1	1	10228	tags=25%, list=25%, signal=32%
218	PROLACTIN SIGNALING PATHWAY	74	0.3	0.72	0.942	1	1	7693	tags=26%, list=19%, signal=31%
219	MALARIA	57	0.3	0.72	0.927	1	1	5586	tags=23%, list=13%, signal=26%
220	CHEMICAL CARCINOGENESIS - REACTIVE OXYGEN SPECIES	194	0.28	0.72	0.984	1	1	8489	tags=24%, list=20%, signal=30%
221	LINOLEIC ACID METABOLISM	48	0.31	0.71	0.931	1	1	9683	tags=31%, list=23%, signal=41%
222	CORTISOL SYNTHESIS AND SECRETION	70	0.29	0.71	0.951	1	1	9903	tags=34%, list=24%, signal=45%
223	OXYTOCIN SIGNALING PATHWAY	150	0.28	0.71	0.987	1	1	10832	tags=32%, list=26%, signal=43%
224	RIG-I-LIKE RECEPTOR SIGNALING PATHWAY	69	0.29	0.71	0.956	1	1	12195	tags=36%, list=29%, signal=51%
225	MORPHINE ADDICTION	88	0.29	0.7	0.957	1	1	8615	tags=31%, list=21%, signal=39%
226	GNRH SECRETION	63	0.29	0.7	0.955	1	1	9060	tags=27%, list=22%, signal=34%
227	SYNAPTIC VESICLE CYCLE	77	0.29	0.7	0.972	1	1	10785	tags=34%, list=26%, signal=46%
228	LONG-TERM DEPRESSION	58	0.29	0.69	0.967	1	1	10279	tags=31%, list=25%, signal=41%
229	ADIPOCYTOKINE SIGNALING PATHWAY	70	0.28	0.69	0.973	1	1	9365	tags=36%, list=23%, signal=46%
230	THERMOGENESIS	200	0.27	0.69	0.999	1	1	9787	tags=30%, list=24%, signal=39%
231	GLUCAGON SIGNALING PATHWAY	100	0.27	0.68	0.978	1	1	10881	tags=36%, list=26%, signal=49%
232	LEUKOCYTE TRANSENDOTHELIAL MIGRATION	116	0.27	0.68	0.98	1	1	10718	tags=34%, list=26%, signal=46%
233	PERTUSSIS	77	0.28	0.67	0.983	1	1	11428	tags=35%, list=27%, signal=48%
234	FC GAMMA R-MEDIATED PHAGOCYTOSIS	93	0.27	0.67	0.987	1	1	10279	tags=31%, list=25%, signal=41%
235	NATURAL KILLER CELL MEDIATED CYTOTOXICITY	117	0.26	0.67	0.995	1	1	11125	tags=27%, list=27%, signal=37%
236	HEMATOPOIETIC CELL LINEAGE	93	0.27	0.66	0.995	1	1	9606	tags=30%, list=23%, signal=39%
237	LEGIONELLOSIS	60	0.27	0.65	0.984	1	1	9613	tags=28%, list=23%, signal=37%
238	APOPTOSIS - MULTIPLE SPECIES	31	0.29	0.65	0.966	1	1	9203	tags=29%, list=22%, signal=37%
239	PANTOTHENATE AND COA BIOSYNTHESIS	21	0.32	0.64	0.957	0.998	1	11455	tags=52%, list=28%, signal=72%
240	GLYCOSPHINGOLIPID BIOSYNTHESIS - GANGLIO SERIES	15	0.32	0.62	0.962	0.999	1	3519	tags=20%, list=8%, signal=22%
241	SELENOCOMPOUND METABOLISM	16	0.29	0.58	0.986	0.998	1	9571	tags=38%, list=23%, signal=49%
[truncated: 5,000 more columns]

## Sheet: Summary
Summary of Hallmark GSEA results
Metric	Value	Criterion	Notes
Total gene sets	40	All rows
FDR-significant gene sets	13	FDR q-value < 0.25	Recommended GSEA reporting threshold
Top gene set by NES	HALLMARK_E2F_TARGETS	Highest NES	NES = 1.94
Lowest FDR q-value	0	Minimum FDR
